# Supplementary material for: Composite Fish Collagen-Hyaluronate Based Lyophilized Scaffolds Modified with Sodium Alginate for Potential Treatment of Chronic Wounds
Source: Polymers (Basel). 2022 Apr 11;14(8):1550. doi: 10.3390/polym14081550 (PMC9031246; doi:10.3390/polym14081550)
Supplement: Supplementary file 1 [file polymers-14-01550-s001.zip]

Archive with 1 entries (1 files):
- polymers-1652881-supplementary.pdf
